# Supplementary material for: Polymerizable Choline- and Imidazolium-Based Ionic Liquids Reinforced with Bacterial Cellulose for 3D-Printing
Source: Polymers (Basel). 2021 Sep 9;13(18):3044. doi: 10.3390/polym13183044 (PMC8471885; doi:10.3390/polym13183044)
Supplement: Supplementary file 1 [file polymers-13-03044-s001.zip]

Archive with 1 entries (1 files):
- polymers-1356311-supplementary.pdf
